# Supplementary material for: The conjugation of SUMO to the transcription factor MYC2 functions in blue light-mediated seedling development in Arabidopsis
Source: Plant Cell. 2022 May 14;34(8):2892–906. doi: 10.1093/plcell/koac142 (PMC9338799; doi:10.1093/plcell/koac142)
Supplement: koac142_Supplementary_Data [file koac142_supplementary_data.zip]

Archive with 3 entries (2 files):
- koac142-suppl_data/
- koac142-suppl_data/tpc.21.00535_SupplementalFiguresandTables.pdf
- koac142-suppl_data/tpc.21.00535_SupplementalFile1.pdf
